# Supplementary material for: Do Medical Universities Students Use Cognitive Enhancers while Learning?—Conclusions from the Study in Poland
Source: Life (Basel). 2023 Mar 17;13(3):820. doi: 10.3390/life13030820 (PMC10056889; doi:10.3390/life13030820)
Supplement: Supplementary file 1 [file life-13-00820-s001.zip]

Archive with 1 entries (1 files):
- life-2219698-supplementary.pdf
